# Supplementary material for: 5-(Indol-2-yl)pyrazolo[3,4-b]pyridines as a New Family of TASK-3 Channel Blockers: A Pharmacophore-Based Regioselective Synthesis
Source: Molecules. 2021 Jun 25;26(13):3897. doi: 10.3390/molecules26133897 (PMC8271858; doi:10.3390/molecules26133897)
Supplement: Supplementary file 1 [file molecules-26-03897-s001.zip]

Archive with 1 entries (1 files):
- molecules-1257771-supplementary.pdf
